# Supplementary material for: Upregulation of Nrf2 in myocardial infarction and ischemia-reperfusion injury of the heart
Source: PLoS One. 2024 Mar 15;19(3):e0299503. doi: 10.1371/journal.pone.0299503 (PMC10942075; doi:10.1371/journal.pone.0299503)
Supplement: S1 Data — (XLSX) [file pone.0299503.s001.xlsx]

## Sheet: Nrf2 ELISA
Nrf2 ELISA
	Animal	group	OD		average	standard deviation
IR	IR-3	1	35.3983
	IR-6	1	32.4235
	IR-7	1	26.0538
	IR-8	1	36.7835
	IR-9	1	27.3775
	IR-10	1	33.7784		31.9692	4.34723
MI	JMI-1	2	125.625
	JMI-2	2	95.7978
	JMI-3	2	84.9463
	JMI-4	2	103.505
	JMI-5	2	46.9719
	JMI-6	2	50.1041
	MI-9	2	65.6805
	MI-10	2	73.5874		80.7773	27.0823
Sham	S4	5	30.2997
	S5	5	25.4262
	S6	5	13.7642
	S7	5	34.572
	S9	5	27.9305		26.3985	7.82534
	Group Statistics														Group Statistics
	group		N	Mean	Std. Deviation	Std. Error Mean									group		N	Mean	Std. Deviation	Std. Error Mean
	OD	IR	6	31.9692	4.34723	1.77475									OD	MI	8	80.7773	27.0823	9.57505
		Sham	5	26.3985	7.82534	3.4996										Sham	5	26.3985	7.82534	3.4996
	Independent Samples Test														Independent Samples Test
			Levene's Test for Equality of Variances		t-test for Equality of Means												Levene's Test for Equality of Variances		t-test for Equality of Means
			F	Sig.	t	df	Sig. (2-tailed)	Mean Difference	Std. Error Difference	95% Confidence Interval of the Difference							F	Sig.	t	df	Sig. (2-tailed)	Mean Difference	Std. Error Difference	95% Confidence Interval of the Difference
										Lower	Upper													Lower	Upper
	OD	Equal variances assumed	0.784952	0.398685	1.498	9	0.168361	5.57063	3.71872	-2.8417	13.983				OD	Equal variances assumed	6.09189	0.0312225	4.31349	11	0.00122795	54.3788	12.6067	26.6317	82.1259
		Equal variances not assumed			1.41967	6.0043	0.205477	5.57063	3.92389	-4.02912	15.1704					Equal variances not assumed			5.33411	8.72269	0.000524295	54.3788	10.1945	31.2049	77.5527
	Group Statistics
	group		N	Mean	Std. Deviation	Std. Error Mean									mean	sd
	OD	IR	6	31.9692	4.34723	1.77475								Myocardial Infarction	80.7773	27.0823
		MI	8	80.7773	27.0823	9.57505								Ischemia-Reperfusion Injury	31.9692	4.34723
														Sham	26.3985	7.82534
	Independent Samples Test
			Levene's Test for Equality of Variances		t-test for Equality of Means
			F	Sig.	t	df	Sig. (2-tailed)	Mean Difference	Std. Error Difference	95% Confidence Interval of the Difference
										Lower	Upper
	OD	Equal variances assumed	9.78595	0.00872015	-4.32957	12	0.000979454	-48.8082	11.2732	-73.3704	-24.2459
		Equal variances not assumed			-5.01206	7.47688	0.0012697	-48.8082	9.73814	-71.5408	-26.0755

## Sheet: Nrf2 Western blot
Nrf2 Western blot analysis
	Group	Western		Average	Standard Deviation
MI	1	2.40764
	1	2.15934
	1	2.10263		2.2232	0.162226
IR	2	1.87105
	2	1.86658
	2	1.69403		1.81055	0.10094
Sham	3	1.52035
	3	1.53721
	3	1.51052		1.52269	0.0134993
	Group Statistics													Group Statistics
	Group		N	Mean	Std. Deviation	Std. Error Mean								Group		N	Mean	Std. Deviation	Std. Error Mean
	Western	MI	3	2.2232	0.162226	0.0936611								Western	IR	3	1.81055	0.10094	0.058278
		Sham	3	1.52269	0.0134993	0.00779384									Sham	3	1.52269	0.0134993	0.00779384
	Independent Samples Test													Independent Samples Test
			Levene's Test for Equality of Variances		t-test for Equality of Means											Levene's Test for Equality of Variances		t-test for Equality of Means
			F	Sig.	t	df	Sig. (2-tailed)	Mean Difference	Std. Error Difference	95% Confidence Interval of the Difference						F	Sig.	t	df	Sig. (2-tailed)	Mean Difference	Std. Error Difference	95% Confidence Interval of the Difference
										Lower	Upper												Lower	Upper
	Western	Equal variances assumed	10.4596	0.0318505	7.45344	4	0.00173111	0.70051	0.0939848	0.439566	0.961453			Western	Equal variances assumed	11.7753	0.0264988	4.89587	4	0.00806793	0.287862	0.0587969	0.124615	0.451108
		Equal variances not assumed			7.45344	2.0277	0.0168716	0.70051	0.0939848	0.301373	1.09965				Equal variances not assumed			4.89587	2.07152	0.0365958	0.287862	0.0587969	0.0430673	0.532656
	Group Statistics
	Group		N	Mean	Std. Deviation	Std. Error Mean										mean	sd
	Western	MI	3	2.2232	0.162226	0.0936611									Myocardial Infarction	2.2232	0.162226
		IR	3	1.81055	0.10094	0.058278									Ischemia-Reperfusion Injury	1.81055	0.10094
															Sham	1.52269	0.0134993
	Independent Samples Test
			Levene's Test for Equality of Variances		t-test for Equality of Means
			F	Sig.	t	df	Sig. (2-tailed)	Mean Difference	Std. Error Difference	95% Confidence Interval of the Difference
										Lower	Upper
	Western	Equal variances assumed	1.28767	0.319866	3.74074	4	0.0201082	0.412648	0.110312	0.106373	0.718923
		Equal variances not assumed			3.74074	3.34677	0.0275789	0.412648	0.110312	0.0812935	0.744003

## Sheet: infarct size
Infarct Size
	Name	Group	Infarct_ImageJ		Mean	sd
IR	M-IR-04	1	15.4
	M-IR-05	1	10.3
	M-IR-11	1	13.4		13.0333	2.5697
Sham	M-S-01	3	0.64
	M-S-03	3	4.7
	M-S-08	3	0.63		1.99	2.34693
MI	MI-1	5	31.97
	MI-11	5	31.8
	MI-12	5	29.3		31.0233	1.49487
	Group Statistics
	Group		N	Mean	Std. Deviation	Std. Error Mean									Group Statistics
	Infarct_ImageJ	IR untreated	3	13.0333	2.5697	1.48361									Group		N	Mean	Std. Deviation	Std. Error Mean
		Sham untreated	3	1.99	2.34693	1.355									Infarct_ImageJ	MI	3	31.0233	1.49487	0.863063
																IR untreated	3	13.0333	2.5697	1.48361
	Independent Samples Test
			Levene's Test for Equality of Variances		t-test for Equality of Means										Independent Samples Test
			F	Sig.	t	df	Sig. (2-tailed)	Mean Difference	Std. Error Difference	95% Confidence Interval of the Difference							Levene's Test for Equality of Variances		t-test for Equality of Means
										Lower	Upper						F	Sig.	t	df	Sig. (2-tailed)	Mean Difference	Std. Error Difference	95% Confidence Interval of the Difference
	Infarct_ImageJ	Equal variances assumed	0.000324853	0.986483	5.49621	4	0.00534141	11.0433	2.00926	5.46472	16.6219													Lower	Upper
		Equal variances not assumed			5.49621	3.96756	0.0054695	11.0433	2.00926	5.44668	16.64				Infarct_ImageJ	Equal variances assumed	0.724513	0.442624	10.4813	4	0.000468363	17.99	1.71639	13.2245	22.7555
																Equal variances not assumed			10.4813	3.21455	0.00136057	17.99	1.71639	12.7282	23.2518
	Group Statistics
	Group		N	Mean	Std. Deviation	Std. Error Mean
	Infarct_ImageJ	MI	3	31.0233	1.49487	0.863063
		Sham untreated	3	1.99	2.34693	1.355
	Independent Samples Test																mean	sd
			Levene's Test for Equality of Variances		t-test for Equality of Means											Myocardial Infarction	31.0233	1.49487
			F	Sig.	t	df	Sig. (2-tailed)	Mean Difference	Std. Error Difference	95% Confidence Interval of the Difference						Ischemia-Reperfusion Injury	13.0333	2.5697
										Lower	Upper					Sham	1.99	2.34693
	Infarct_ImageJ	Equal variances assumed	1.49757	0.2882	18.0722	4	5.51184e-05	29.0333	1.60652	24.5729	33.4938
		Equal variances not assumed			18.0722	3.39345	0.000171236	29.0333	1.60652	24.2402	33.8265

## Sheet: Nrf2 IHC
Nrf2 IHC
	group	ihc_area		Average	Standard Deviation
MI	1	85.1961
	1	76.2199
	1	94.466
	1	66.3698
	1	97.311		83.9126	12.8401
IR	2	46.797
	2	75.9807
	2	67.1535
	2	35.5624
	2	59.9992		57.0986	16.0933
Sham	3	2.16993
	3	4.09124
	3	2.9113
	3	2.3568
	3	2.35457		2.77677	0.785622
	Group Statistics													Group Statistics
	group		N	Mean	Std. Deviation	Std. Error Mean								group		N	Mean	Std. Deviation	Std. Error Mean
	ihc_area	MI	5	83.9126	12.8401	5.74225								ihc_area	IR	5	57.0986	16.0933	7.19715
		IR	5	57.0986	16.0933	7.19715									Sham	5	2.77677	0.785622	0.351341
	Independent Samples Test													Independent Samples Test
			Levene's Test for Equality of Variances		t-test for Equality of Means											Levene's Test for Equality of Variances		t-test for Equality of Means
			F	Sig.	t	df	Sig. (2-tailed)	Mean Difference	Std. Error Difference	95% Confidence Interval of the Difference						F	Sig.	t	df	Sig. (2-tailed)	Mean Difference	Std. Error Difference	95% Confidence Interval of the Difference
										Lower	Upper												Lower	Upper
	ihc_area	Equal variances assumed	0.371896	0.558892	2.91229	8	0.0195206	26.814	9.20719	5.58217	48.0458			ihc_area	Equal variances assumed	13.0842	0.00681016	7.5387	8	6.67895e-05	54.3218	7.20572	37.7054	70.9382
		Equal variances not assumed			2.91229	7.62402	0.0205616	26.814	9.20719	5.39853	48.2295				Equal variances not assumed			7.5387	4.01906	0.00162714	54.3218	7.20572	34.3529	74.2907
															mean	sd
	Group Statistics													Myocardial Infarction	83.9126	12.8401
	group		N	Mean	Std. Deviation	Std. Error Mean								Ischemia-Reperfusion Injury	57.0986	16.0933
	ihc_area	MI	5	83.9126	12.8401	5.74225								Sham	2.77677	0.785622
		Sham	5	2.77677	0.785622	0.351341
	Independent Samples Test
			Levene's Test for Equality of Variances		t-test for Equality of Means
			F	Sig.	t	df	Sig. (2-tailed)	Mean Difference	Std. Error Difference	95% Confidence Interval of the Difference
										Lower	Upper
	ihc_area	Equal variances assumed	12.0068	0.00850403	14.1032	8	6.2086e-07	81.1358	5.75299	67.8694	94.4022
		Equal variances not assumed			14.1032	4.02995	0.000139935	81.1358	5.75299	65.2096	97.0619

## Sheet: %LV weight and △weight
Multiple Comparisons										Report
Tukey HSD										Weight Difference
Dependent Variable			Mean Difference (I-J)	Std. Error	Sig.	95% Confidence Interval				group	Mean	N	Std. Deviation
						Lower Bound	Upper Bound			sham	0.75	4	1.25831
% LV weight (LV weight/Total body weight * 100)	sham	ir	-0.0320473	0.0267928	0.484456	-0.106853	0.0427585			ir	-3	4	3.3665
		mi	-0.0481087	0.0267928	0.225204	-0.122915	0.026697			mi	-0.75	4	2.75379
	ir	sham	0.0320473	0.0267928	0.484456	-0.0427585	0.106853			Total	-1	12	2.86039
		mi	-0.0160615	0.0267928	0.823887	-0.0908672	0.0587443
	mi	sham	0.0481087	0.0267928	0.225204	-0.026697	0.122915
		ir	0.0160615	0.0267928	0.823887	-0.0587443	0.0908672
Weight Difference	sham	ir	3.75	1.84842	0.160864	-1.41081	8.91081			Report
		mi	1.5	1.84842	0.705645	-3.66081	6.66081			% LV weight (LV weight/Total body weight * 100)
	ir	sham	-3.75	1.84842	0.160864	-8.91081	1.41081			group	Mean	N	Std. Deviation
		mi	-2.25	1.84842	0.473088	-7.41081	2.91081			sham	0.303876	4	0.0263166
	mi	sham	-1.5	1.84842	0.705645	-6.66081	3.66081			ir	0.335923	4	0.0347127
		ir	2.25	1.84842	0.473088	-2.91081	7.41081			mi	0.351985	4	0.0490877
										Total	0.330595	12	0.0401369
